# Supplementary material for: Integrating Metabolic and MicroRNA Profiling to the Diagnostics of Endometriosis: A Pilot Study
Source: Int J Mol Sci. 2026 Mar 27;27(7):3052. doi: 10.3390/ijms27073052 (PMC13073272; doi:10.3390/ijms27073052)
Supplement: Supplementary file 1 [file ijms-27-03052-s001.zip]

Archive with 2 entries (2 files):
- ijms-4168063-Supplementary Figure S1.pdf
- ijms-4168063-Supplementary File S1.pdf
